# Supplementary material for: Resilience and Brain Changes in Long‐Term Ayahuasca Users: Insights From Psychometric and fMRI Pattern Recognition
Source: J Magn Reson Imaging. 2025 Aug 20;62(6):1782–90. doi: 10.1002/jmri.70063 (PMC12604547; doi:10.1002/jmri.70063)
Supplement: Supplementary file 1 — Data S1: Supporting Information. [file JMRI-62-1782-s001.xlsx]

## Sheet: Classification models
Models	Cross-validation strategy	Total accuracy	Class 1	Class 2	ROC
			(Ayahuasca Group)	(Control Group)
MKL	K-folds CV (k=10)	75.00% (p=0.005*)	65.00% (p=0.106)	85.00% (p=0.003*)	0.68
	fold1	75.00	50.00	100.00	.50
	fold2	75.00	50.00	100.00	.75
	fold3	50.00	50.00	50.00	.75
	fold4	100.00	100.00	100.00	1.00
	fold5	100.00	100.00	100.00	1.00
	fold6	75.00	50.00	100.00	.75
	fold7	75.00	50.00	100.00	.75
	fold8	75.00	100.00	50.00	.75
	fold9	75.00	100.00	50.00	.75
	fold10	50.00	0.0	100.00	1.00
	LOSPCO	73.68% (p=0.039*)	73.68% (p=0.044*)	73.68% (p=0.047*)	0.77
SVM	K-folds CV (k=10)	77.50% (p=0.002*)	70.00% (p=0.066*)	85.00% (p=0.002*)	0.82
	fold1	75.00	50.00	100.00	1.00
	fold2	100.00	100.00	100.00	1.00
	fold3	50.00	50.00	50.00	.75
	fold4	100.00	100.00	100.00	1.00
	fold5	100.00	100.00	100.00	1.00
	fold6	75.00	50.00	100.00	1.00
	fold7	100.00	100.00	100.00	1.00
	fold8	75.00	100.00	50.00	.75
	fold9	50.00	50.00	50.00	.75
	fold10	50.00	0.0	100.00	0.
	LOSPCO	76.32% (p=0.006*)	68.42% (p=0.062*)	84.21% (p=0.002*)	0.
GPC	K-folds CV (k=10)	77.50% (p=0.003*)	70.00% (p=0.058*)	85.00% (p=0.002*)	0.78
	fold1	75.00	50.00	100.00	.50
	fold2	100.00	100.00	100.00	1.00
	fold3	50.00	50.00	50.00	.75
	fold4	100.00	100.00	100.00	1.00
	fold5	100.00	100.00	100.00	1.00
	fold6	75.00	50.00	100.00	1.00
	fold7	75.00	50.00	100.00	1.00
	fold8	75.00	100.00	50.00	.75
	fold9	75.00	100.00	50.00	.75
	fold10	50.00	0.0	100.00	0.
	LOSPCO	78.95% (p=0.002*)	73.68% (p=0.014*)	84.21% (p=0.001*)	0.
Statistical threshold: a=0.05

## Sheet: Regression models
Models	Cross-validation strategy	r	R2	MSE	Normalized MSE
GPR	k-folds CV (k=10)	0.69 (p=0.002*)	0.50 (p=0.045*)	35.72 (p=0.151)	1.13 (p=0.089)
	fold1	.44	.19	30.94	.76
	fold2	.58	.33	37.11	.57
	fold3	.92	.84	63.30	1.17
	fold4	.98	.95	20.52	.43
	fold5	.55	.30	17.52	.54
	fold6	.84	.70	16.96	1.75
	fold7	.59	.35	48.38	.95
	fold8	.63	.40	114.03	3.69
	fold9	.68	.46	5.36	1.09
	fold10	.75	.56	1.96	.40
	k-folds CV (k=5)	0.56 (p=0.005*)	0.32 (p=0.038*)	37.89 (p=0.210)	1.08 (p=0.189)
	fold1	.56	.32	29.84	.66
	fold2	.42	.18	62.07	1.22
	fold3	.64	.41	16.88	.93
	fold4	.55	.30	76.55	1.78
	fold5	.63	.39	4.12	.83
KRR	k-folds CV (k=10)	0.69 (p=0.002*)	0.50 (p=0.045*)	35.72 (p=0.151)	1.13 (p=0.089)
	fold1	.44	.19	30.63	.75
	fold2	.57	.33	37.22	.58
	fold3	.92	.84	63.12	1.16
	fold4	.97	.95	20.79	.43
	fold5	.55	.30	17.51	.54
	fold6	.84	.70	19.96	1.75
	fold7	.59	.35	48.14	.94
	fold8	.63	.40	114.03	3.69
	fold9	.68	.46	5.26	1.07
	fold10	NaN	NaN	3.19	.40
	k-folds CV (k=5)	0.56 (p=0.005*)	0.32 (p=0.038*)	37.89 (p=0.210)	1.08 (p=0.189)
	fold1	.56	.32	29.84	.66
	fold2	.42	.18	62.07	1.22
	fold3	.64	.41	16.88	.93
	fold4	.55	.30	76.55	1.78
	fold5	.63	.39	4.12	.83
RVR	k-folds CV (k=10)	0.69 (p=0.002*)	0.50 (p=0.045*)	35.72 (p=0.151)	1.13 (p=0.089)
	fold1	.44	.19	30.94	.76
	fold2	.58	.33	37.11	.57
	fold3	.92	.84	63.30	1.17
	fold4	.98	.95	20.52	.43
	fold5	.55	.30	17.52	.54
	fold6	.84	.70	16.96	1.75
	fold7	.59	.35	48.39	.95
	fold8	.63	.40	114.03	3.69
	fold9	.68	.46	5.36	1.09
	fold10	NaN	NaN	3.12	.39
	k-folds CV (k=5)	0.56 (p=0.005*)	0.32 (p=0.038*)	37.89 (p=0.211)	1.08 (p=0.188)
	fold1	.56	.32	29.84	.66
	fold2	.42	.18	62.07	1.22
	fold3	.64	.41	16.88	.93
	fold4	.55	.30	76.55	1.78
	fold5	.63	.39	4.12	.83

## Sheet: weights - mkl k10 - aal3
Rank	ROI Label	ROI weight (%)	ROI size (vox)	Exp. Ranking
1	Thal_AV_R	2.13	23.00	167.80
2	Cerebellum_Crus1_R	2.01	90.00	169.20
3	Parietal_Sup_R	1.77	1007.00	166.70
4	Thal_AV_L	1.61	18.00	164.10
5	SupraMarginal_L	1.55	1214.00	164.90
6	Cerebellum_Crus1_L	1.44	182.00	161.30
7	Paracentral_Lobule_L	1.41	776.00	161.80
8	Heschl_L	1.36	222.00	160.70
9	Vermis_7	1.28	31.00	134.70
10	Parietal_Sup_L	1.23	1420.00	158.50
11	Temporal_Sup_L	1.21	2128.00	157.20
12	Vermis_4_5	1.19	646.00	156.40
13	Occipital_Inf_R	1.17	462.00	156.60
14	Heschl_R	1.16	241.00	154.50
15	Postcentral_L	1.16	3097.00	156.60
16	Thal_VA_R	1.12	82.00	143.00
17	Temporal_Sup_R	1.07	2459.00	150.90
18	Precuneus_L	1.04	2873.00	148.10
19	Precentral_L	0.98	2936.00	146.30
20	Parietal_Inf_L	0.98	2300.00	147.10
21	Cerebellum_6_R	0.97	947.00	147.50
22	Caudate_L	0.97	805.00	143.50
23	Cerebellum_3_R	0.96	131.00	138.30
24	Vermis_1_2	0.95	35.00	150.50
25	Raphe_M	0.91	5.00	124.00
26	Lingual_R	0.90	1988.00	138.40
27	Temporal_Pole_Sup_L	0.90	295.00	134.40
28	Occipital_Inf_L	0.89	676.00	139.00
29	Vermis_6	0.88	351.00	138.50
30	Occipital_Sup_L	0.88	1019.00	137.70
31	Rolandic_Oper_L	0.88	946.00	132.00
32	Rolandic_Oper_R	0.87	1196.00	133.40
33	Angular_L	0.85	1051.00	135.00
34	Thal_MGN_L	0.85	14.00	121.90
35	Lingual_L	0.84	1874.00	133.10
36	Occipital_Sup_R	0.84	1004.00	128.20
37	Temporal_Pole_Sup_R	0.84	320.00	128.80
38	Amygdala_L	0.83	92.00	122.60
39	Thal_MDm_R	0.82	124.00	115.20
40	Cingulate_Post_R	0.81	335.00	112.50
41	Angular_R	0.80	1318.00	122.30
42	Fusiform_L	0.79	1474.00	122.10
43	Cuneus_R	0.78	1236.00	121.80
44	Vermis_3	0.78	228.00	132.50
45	Supp_Motor_Area_R	0.78	2081.00	121.60
46	Frontal_Mid_2_L	0.78	3420.00	122.80
47	Cuneus_L	0.77	1325.00	130.00
48	Calcarine_L	0.76	1625.00	121.70
49	Cerebellum_3_L	0.76	99.00	118.30
50	Occipital_Mid_R	0.76	1358.00	115.00
51	Precuneus_R	0.75	2813.00	118.90
52	Frontal_Inf_Oper_L	0.74	935.00	119.70
53	Supp_Motor_Area_L	0.73	1879.00	121.00
54	Occipital_Mid_L	0.73	2710.00	117.20
55	Parietal_Inf_R	0.73	1016.00	113.30
56	Frontal_Inf_Oper_R	0.72	1201.00	108.20
57	Cerebellum_4_5_R	0.72	589.00	111.60
58	Frontal_Sup_Medial_R	0.71	1640.00	111.80
59	Caudate_R	0.71	861.00	116.20
60	Cerebellum_6_L	0.71	842.00	110.70
61	Frontal_Sup_2_L	0.70	3735.00	115.40
62	Raphe_D	0.69	18.00	106.40
63	Thal_MDl_R	0.69	34.00	96.70
64	Cerebellum_4_5_L	0.69	786.00	109.40
65	Frontal_Sup_2_R	0.68	4026.00	109.60
66	Temporal_Inf_R	0.68	958.00	113.30
67	Postcentral_R	0.68	2334.00	108.40
68	Frontal_Mid_2_R	0.66	3705.00	103.70
69	SupraMarginal_R	0.66	1563.00	108.20
70	Frontal_Inf_Orb_2_L	0.63	728.00	93.50
71	Insula_L	0.63	1813.00	97.40
72	Paracentral_Lobule_R	0.63	427.00	96.20
73	Thal_VA_L	0.62	82.00	87.60
74	Putamen_L	0.62	999.00	94.00
75	Temporal_Mid_R	0.62	2859.00	100.80
76	Frontal_Sup_Medial_L	0.62	2421.00	99.60
77	Fusiform_R	0.62	1607.00	95.70
78	Insula_R	0.62	1724.00	94.20
79	Precentral_R	0.60	2289.00	91.70
80	Olfactory_L	0.59	107.00	92.20
81	Thal_VL_R	0.58	249.00	83.50
82	Thal_PuL_R	0.58	24.00	93.70
83	Temporal_Pole_Mid_R	0.57	35.00	88.70
84	Cingulate_Post_L	0.57	463.00	86.40
85	Thal_PuM_R	0.57	187.00	81.70
86	Thal_LGN_R	0.57	43.00	77.40
87	ACC_sup_L	0.56	605.00	82.30
88	Calcarine_R	0.56	1702.00	86.40
89	Temporal_Mid_L	0.56	3459.00	85.00
90	Thal_MGN_R	0.56	18.00	77.20
91	Pallidum_R	0.55	280.00	79.50
92	Thal_PuL_L	0.54	23.00	80.40
93	Thal_IL_R	0.54	54.00	73.90
94	OFCpost_R	0.53	174.00	74.90
95	Olfactory_R	0.53	117.00	79.00
96	Thal_PuI_R	0.52	28.00	68.90
97	ParaHippocampal_R	0.52	454.00	73.40
98	ParaHippocampal_L	0.51	356.00	73.80
99	Frontal_Inf_Tri_L	0.51	2273.00	82.90
100	Hippocampus_L	0.51	718.00	70.30
101	Rectus_R	0.50	34.00	72.90
102	Amygdala_R	0.50	123.00	73.30
103	Cingulate_Mid_L	0.50	1941.00	71.30
104	Cingulate_Mid_R	0.48	2203.00	69.00
105	Putamen_R	0.48	1062.00	74.20
106	Frontal_Inf_Orb_2_R	0.47	641.00	71.60
107	OFCpost_L	0.46	125.00	66.30
108	Frontal_Med_Orb_R	0.45	527.00	61.20
109	Frontal_Inf_Tri_R	0.45	1569.00	69.70
110	Temporal_Inf_L	0.45	702.00	64.00
111	Thal_LP_R	0.44	22.00	86.40
112	Thal_MDm_L	0.43	122.00	62.20
113	Red_N_L	0.41	53.00	60.10
114	LC_L	0.41	1.00	69.60
115	SN_pr_R	0.40	28.00	61.00
116	Thal_LGN_L	0.40	37.00	50.30
117	ACC_pre_L	0.39	627.00	66.70
118	Hippocampus_R	0.38	799.00	54.20
119	ACC_pre_R	0.38	646.00	55.70
120	ACC_sup_R	0.37	533.00	52.40
121	SN_pr_L	0.37	24.00	54.00
122	SN_pc_L	0.36	20.00	49.60
123	Thal_VL_L	0.36	264.00	47.90
124	Pallidum_L	0.36	293.00	48.70
125	Thal_PuM_L	0.35	178.00	47.80
126	SN_pc_R	0.34	18.00	49.20
127	Thal_PuA_L	0.33	36.00	44.20
128	OFCant_R	0.33	78.00	43.10
129	Thal_PuA_R	0.33	31.00	45.30
130	OFClat_L	0.33	17.00	43.40
131	Thal_Re_R	0.33	1.00	51.60
132	N_Acc_L	0.32	139.00	52.90
133	Thal_LP_L	0.30	24.00	63.90
134	Thal_PuI_L	0.30	31.00	41.40
135	Rectus_L	0.29	12.00	48.20
136	Thal_VPL_L	0.29	170.00	38.90
137	Frontal_Med_Orb_L	0.29	389.00	41.80
138	N_Acc_R	0.28	141.00	48.10
139	Thal_VPL_R	0.27	168.00	35.80
140	ACC_sub_R	0.27	132.00	43.00
141	Red_N_R	0.25	54.00	36.60
142	OFCant_L	0.23	34.00	34.30
143	Thal_IL_L	0.23	50.00	32.50
144	OFClat_R	0.18	30.00	38.30
145	ACC_sub_L	0.18	164.00	33.10
146	Thal_MDl_L	0.16	40.00	25.60
147	VTA_R	0.12	5.00	31.50
148	VTA_L	0.11	5.00	28.30

## Sheet: weights - svm k10
Rank	ROI Label	ROI weight (%)	ROI size (vox)	Exp. Ranking
1	Parietal_Sup_R	2.41	1007.00	170.80
2	Thal_AV_R	1.96	23.00	169.60
3	Vermis_7	1.66	31.00	159.60
4	Cerebellum_Crus1_R	1.60	90.00	167.90
5	SupraMarginal_L	1.41	1214.00	163.90
6	Cerebellum_Crus1_L	1.36	182.00	162.10
7	Vermis_4_5	1.26	646.00	159.90
8	Vermis_1_2	1.25	35.00	159.10
9	Occipital_Inf_R	1.24	462.00	160.90
10	Thal_AV_L	1.24	18.00	159.30
11	Parietal_Sup_L	1.22	1420.00	161.30
12	Paracentral_Lobule_L	1.22	776.00	158.90
13	Raphe_M	1.21	5.00	153.30
14	Heschl_L	1.21	222.00	158.60
15	Thal_VA_R	1.14	82.00	153.60
16	Precuneus_L	1.10	2873.00	155.90
17	Postcentral_L	1.09	3097.00	154.60
18	Temporal_Sup_L	1.07	2128.00	153.60
19	Heschl_R	1.04	241.00	148.40
20	Cerebellum_3_R	0.98	131.00	145.60
21	Parietal_Inf_L	0.97	2300.00	148.30
22	Precuneus_R	0.95	2813.00	145.10
23	Precentral_L	0.93	2936.00	141.40
24	Caudate_L	0.93	805.00	142.60
25	Vermis_6	0.92	351.00	143.00
26	Temporal_Pole_Sup_L	0.91	295.00	140.50
27	Temporal_Sup_R	0.91	2459.00	138.70
28	Parietal_Inf_R	0.91	1016.00	140.20
29	Rolandic_Oper_L	0.89	946.00	136.90
30	Calcarine_L	0.89	1625.00	138.90
31	Lingual_R	0.89	1988.00	138.60
32	Fusiform_L	0.89	1474.00	137.80
33	Rolandic_Oper_R	0.88	1196.00	134.00
34	LC_L	0.87	1.00	121.20
35	Temporal_Pole_Sup_R	0.87	320.00	136.40
36	Cerebellum_6_L	0.85	842.00	133.80
37	Angular_R	0.85	1318.00	132.20
38	Cerebellum_4_5_R	0.83	589.00	130.60
39	Occipital_Inf_L	0.82	676.00	131.90
40	Occipital_Sup_L	0.82	1019.00	131.50
41	Supp_Motor_Area_L	0.81	1879.00	127.00
42	Thal_PuL_R	0.81	24.00	120.60
43	Cuneus_L	0.81	1325.00	131.50
44	Cerebellum_6_R	0.80	947.00	130.40
45	Thal_LP_R	0.80	22.00	114.70
46	Occipital_Sup_R	0.79	1004.00	128.40
47	Lingual_L	0.79	1874.00	128.00
48	Angular_L	0.77	1051.00	125.30
49	Supp_Motor_Area_R	0.76	2081.00	120.70
50	Vermis_3	0.75	228.00	128.70
51	Frontal_Sup_Medial_R	0.74	1640.00	120.40
52	Thal_PuL_L	0.73	23.00	111.00
53	Cuneus_R	0.72	1236.00	116.20
54	Cerebellum_3_L	0.72	99.00	119.10
55	Temporal_Pole_Mid_R	0.71	35.00	105.50
56	Postcentral_R	0.70	2334.00	114.20
57	Frontal_Mid_2_L	0.70	3420.00	111.90
58	Frontal_Sup_Medial_L	0.70	2421.00	111.60
59	Cerebellum_4_5_L	0.69	786.00	111.40
60	Frontal_Sup_2_L	0.69	3735.00	111.10
61	Cingulate_Post_R	0.69	335.00	108.20
62	Occipital_Mid_L	0.68	2710.00	113.40
63	SupraMarginal_R	0.68	1563.00	108.00
64	Frontal_Mid_2_R	0.67	3705.00	108.30
65	Temporal_Inf_R	0.67	958.00	113.20
66	Occipital_Mid_R	0.66	1358.00	105.20
67	Amygdala_L	0.66	92.00	102.40
68	Frontal_Sup_2_R	0.65	4026.00	103.80
69	Calcarine_R	0.64	1702.00	102.40
70	Paracentral_Lobule_R	0.62	427.00	101.20
71	Temporal_Mid_R	0.62	2859.00	100.70
72	Insula_L	0.62	1813.00	94.90
73	Thal_MDl_R	0.62	34.00	93.40
74	Raphe_D	0.62	18.00	96.40
75	Frontal_Inf_Oper_L	0.62	935.00	97.70
76	Caudate_R	0.61	861.00	95.80
77	Putamen_L	0.61	999.00	91.40
78	Fusiform_R	0.61	1607.00	98.20
79	Thal_MDm_R	0.60	124.00	95.00
80	Frontal_Inf_Oper_R	0.59	1201.00	93.60
81	OFCpost_R	0.59	174.00	90.80
82	OFCpost_L	0.59	125.00	90.10
83	Frontal_Inf_Orb_2_L	0.59	728.00	89.30
84	Insula_R	0.58	1724.00	88.80
85	Pallidum_R	0.57	280.00	84.40
86	Thal_LGN_R	0.57	43.00	82.60
87	Thal_MGN_R	0.57	18.00	89.20
88	Thal_VL_R	0.57	249.00	84.90
89	Temporal_Inf_L	0.56	702.00	85.40
90	Precentral_R	0.56	2289.00	84.20
91	Thal_LP_L	0.55	24.00	87.90
92	Olfactory_L	0.55	107.00	84.20
93	Thal_PuM_R	0.54	187.00	81.10
94	Temporal_Mid_L	0.54	3459.00	83.70
95	ParaHippocampal_L	0.51	356.00	79.00
96	Cingulate_Mid_L	0.50	1941.00	72.20
97	ACC_sup_L	0.50	605.00	71.90
98	Thal_MGN_L	0.50	14.00	73.20
99	Frontal_Med_Orb_R	0.50	527.00	71.30
100	Thal_PuI_R	0.50	28.00	71.30
101	Thal_PuA_L	0.49	36.00	69.90
102	Thal_VA_L	0.49	82.00	67.90
103	Amygdala_R	0.48	123.00	70.10
104	others	0.48	37472.00	68.70
105	Olfactory_R	0.48	117.00	69.90
106	Cingulate_Mid_R	0.48	2203.00	67.60
107	Putamen_R	0.47	1062.00	66.50
108	ParaHippocampal_R	0.47	454.00	69.30
109	Thal_VL_L	0.46	264.00	65.80
110	Frontal_Inf_Orb_2_R	0.46	641.00	69.20
111	ACC_pre_L	0.46	627.00	66.70
112	OFClat_L	0.45	17.00	62.70
113	Rectus_R	0.45	34.00	63.90
114	ACC_pre_R	0.44	646.00	61.70
115	Thal_PuM_L	0.43	178.00	61.50
116	Pallidum_L	0.43	293.00	56.50
117	Frontal_Inf_Tri_R	0.42	1569.00	60.80
118	Thal_MDm_L	0.42	122.00	58.60
119	Cingulate_Post_L	0.41	463.00	59.90
120	Thal_VPL_L	0.41	170.00	57.00
121	Hippocampus_R	0.40	799.00	53.20
122	Frontal_Inf_Tri_L	0.38	2273.00	57.10
123	OFCant_R	0.37	78.00	52.10
124	Hippocampus_L	0.37	718.00	54.30
125	Thal_IL_R	0.37	54.00	49.50
126	Red_N_L	0.36	53.00	55.40
127	SN_pr_R	0.36	28.00	48.20
128	SN_pr_L	0.35	24.00	47.50
129	Rectus_L	0.32	12.00	46.10
130	N_Acc_L	0.32	139.00	46.50
131	Thal_MDl_L	0.30	40.00	40.20
132	ACC_sup_R	0.29	533.00	39.60
133	Frontal_Med_Orb_L	0.29	389.00	42.10
134	N_Acc_R	0.29	141.00	43.50
135	Thal_PuA_R	0.29	31.00	40.60
136	SN_pc_L	0.28	20.00	39.60
137	Thal_LGN_L	0.27	37.00	37.30
138	ACC_sub_R	0.26	132.00	36.80
139	Thal_VPL_R	0.25	168.00	34.30
140	SN_pc_R	0.24	18.00	33.90
141	Thal_PuI_L	0.23	31.00	33.40
142	Red_N_R	0.22	54.00	34.90
143	ACC_sub_L	0.20	164.00	31.70
144	Thal_Re_R	0.18	1.00	39.20
145	Thal_IL_L	0.18	50.00	29.90
146	OFCant_L	0.17	34.00	28.80
147	OFClat_R	0.15	30.00	33.80
148	VTA_L	0.08	5.00	25.20
149	VTA_R	0.07	5.00	27.20

## Sheet: weights - gpc k10
Rank	ROI Label	ROI weight (%)	ROI size (vox)	Exp. Ranking
1	Parietal_Sup_R	2.46	1007.00	170.80
2	Thal_AV_R	2.06	23.00	170.00
3	Cerebellum_Crus1_R	1.70	90.00	167.80
4	SupraMarginal_L	1.63	1214.00	166.80
5	Heschl_L	1.50	222.00	164.00
6	Vermis_7	1.42	31.00	151.70
7	Parietal_Sup_L	1.37	1420.00	163.80
8	Thal_AV_L	1.35	18.00	160.60
9	Heschl_R	1.30	241.00	158.80
10	Temporal_Sup_L	1.30	2128.00	160.90
11	Cerebellum_Crus1_L	1.29	182.00	159.30
12	Raphe_M	1.27	5.00	155.40
13	Vermis_1_2	1.21	35.00	151.50
14	Vermis_4_5	1.19	646.00	155.70
15	Paracentral_Lobule_L	1.18	776.00	155.00
16	Precuneus_L	1.15	2873.00	156.40
17	Thal_VA_R	1.14	82.00	153.00
18	Occipital_Inf_R	1.13	462.00	154.60
19	Postcentral_L	1.11	3097.00	153.80
20	Temporal_Sup_R	1.11	2459.00	153.10
21	Parietal_Inf_L	1.07	2300.00	151.50
22	LC_L	1.03	1.00	139.10
23	Temporal_Pole_Sup_L	1.02	295.00	147.20
24	Rolandic_Oper_L	1.01	946.00	146.50
25	Rolandic_Oper_R	1.00	1196.00	144.60
26	Cuneus_L	1.00	1325.00	146.90
27	Occipital_Sup_L	1.00	1019.00	146.70
28	Precentral_L	0.95	2936.00	142.10
29	Precuneus_R	0.92	2813.00	142.00
30	Cerebellum_3_R	0.90	131.00	138.00
31	Parietal_Inf_R	0.89	1016.00	138.40
32	Temporal_Pole_Sup_R	0.88	320.00	136.70
33	Calcarine_L	0.86	1625.00	135.60
34	Vermis_6	0.85	351.00	135.00
35	Occipital_Inf_L	0.84	676.00	135.00
36	Fusiform_L	0.84	1474.00	132.60
37	Lingual_L	0.83	1874.00	133.20
38	Angular_L	0.83	1051.00	130.60
39	Lingual_R	0.83	1988.00	131.90
40	Caudate_L	0.83	805.00	132.50
41	Angular_R	0.82	1318.00	129.10
42	Postcentral_R	0.78	2334.00	125.90
43	Supp_Motor_Area_L	0.78	1879.00	121.90
44	Occipital_Sup_R	0.77	1004.00	125.00
45	Amygdala_L	0.76	92.00	119.50
46	Insula_R	0.74	1724.00	117.00
47	Cerebellum_6_R	0.74	947.00	122.00
48	Thal_MDm_R	0.73	124.00	113.50
49	Frontal_Mid_2_L	0.73	3420.00	118.90
50	Frontal_Inf_Oper_L	0.73	935.00	115.70
51	Cerebellum_6_L	0.72	842.00	116.10
52	Supp_Motor_Area_R	0.71	2081.00	113.70
53	Cuneus_R	0.71	1236.00	114.60
54	Temporal_Inf_R	0.71	958.00	117.90
55	Cingulate_Post_R	0.71	335.00	112.70
56	Occipital_Mid_L	0.70	2710.00	116.60
57	Cerebellum_4_5_R	0.70	589.00	112.20
58	Frontal_Sup_Medial_R	0.69	1640.00	113.10
59	Frontal_Sup_2_L	0.69	3735.00	112.60
60	Vermis_3	0.69	228.00	120.50
61	Insula_L	0.69	1813.00	108.50
62	Cerebellum_4_5_L	0.69	786.00	109.90
63	SupraMarginal_R	0.68	1563.00	110.70
64	Thal_MDl_R	0.68	34.00	103.40
65	Occipital_Mid_R	0.67	1358.00	107.60
66	Frontal_Sup_Medial_L	0.66	2421.00	108.60
67	Frontal_Inf_Oper_R	0.66	1201.00	106.50
68	Raphe_D	0.65	18.00	104.90
69	Frontal_Mid_2_R	0.64	3705.00	105.20
70	Thal_PuL_R	0.64	24.00	97.60
71	Temporal_Mid_R	0.64	2859.00	105.80
72	Cerebellum_3_L	0.62	99.00	104.90
73	Frontal_Sup_2_R	0.62	4026.00	99.30
74	Putamen_L	0.61	999.00	95.10
75	Precentral_R	0.61	2289.00	98.00
76	Thal_PuL_L	0.59	23.00	89.70
77	Calcarine_R	0.58	1702.00	95.40
78	Olfactory_L	0.58	107.00	95.20
79	Paracentral_Lobule_R	0.58	427.00	96.50
80	OFCpost_R	0.58	174.00	94.00
81	Thal_VL_R	0.58	249.00	89.20
82	Pallidum_R	0.57	280.00	85.80
83	Temporal_Mid_L	0.56	3459.00	89.70
84	Caudate_R	0.56	861.00	89.80
85	Thal_VA_L	0.55	82.00	83.70
86	Thal_LGN_R	0.55	43.00	83.10
87	Temporal_Pole_Mid_R	0.55	35.00	81.80
88	Frontal_Inf_Orb_2_L	0.54	728.00	85.60
89	Fusiform_R	0.54	1607.00	88.00
90	Thal_LP_R	0.53	22.00	85.60
91	Thal_PuM_R	0.51	187.00	78.80
92	ACC_sup_L	0.50	605.00	76.10
93	Putamen_R	0.50	1062.00	73.10
94	Thal_MGN_R	0.49	18.00	74.00
95	Olfactory_R	0.49	117.00	80.30
96	Cingulate_Mid_R	0.49	2203.00	73.00
97	Cingulate_Mid_L	0.48	1941.00	71.20
98	Frontal_Inf_Orb_2_R	0.48	641.00	75.90
99	Frontal_Med_Orb_R	0.47	527.00	69.80
100	others	0.47	37472.00	70.80
101	ParaHippocampal_L	0.45	356.00	71.10
102	OFCpost_L	0.45	125.00	70.30
103	Thal_IL_R	0.45	54.00	64.70
104	Temporal_Inf_L	0.45	702.00	70.70
105	Thal_PuI_R	0.45	28.00	64.80
106	Frontal_Inf_Tri_L	0.45	2273.00	68.90
107	Cingulate_Post_L	0.45	463.00	70.10
108	Thal_MDm_L	0.44	122.00	66.10
109	Amygdala_R	0.44	123.00	66.70
110	Thal_LP_L	0.44	24.00	67.20
111	Frontal_Inf_Tri_R	0.43	1569.00	66.20
112	Thal_MGN_L	0.43	14.00	64.40
113	ParaHippocampal_R	0.43	454.00	64.90
114	ACC_sub_R	0.41	132.00	59.80
115	OFClat_L	0.41	17.00	58.50
116	ACC_pre_L	0.41	627.00	63.00
117	Hippocampus_L	0.41	718.00	61.40
118	Pallidum_L	0.39	293.00	54.40
119	Rectus_R	0.39	34.00	60.20
120	Thal_PuM_L	0.38	178.00	57.00
121	SN_pr_R	0.37	28.00	53.90
122	Hippocampus_R	0.37	799.00	53.40
123	Thal_PuA_L	0.37	36.00	54.60
124	Thal_VL_L	0.37	264.00	50.70
125	ACC_pre_R	0.37	646.00	52.10
126	OFCant_R	0.34	78.00	49.70
127	Rectus_L	0.33	12.00	48.20
128	N_Acc_L	0.33	139.00	50.80
129	Red_N_L	0.30	53.00	50.20
130	ACC_sup_R	0.30	533.00	42.20
131	SN_pr_L	0.29	24.00	43.70
132	Thal_VPL_L	0.28	170.00	38.10
133	Thal_PuA_R	0.28	31.00	40.90
134	SN_pc_R	0.27	18.00	40.20
135	Frontal_Med_Orb_L	0.27	389.00	42.40
136	Thal_VPL_R	0.27	168.00	37.90
137	SN_pc_L	0.26	20.00	39.30
138	N_Acc_R	0.26	141.00	43.10
139	OFCant_L	0.25	34.00	35.80
140	Red_N_R	0.24	54.00	36.90
141	Thal_LGN_L	0.24	37.00	35.10
142	Thal_MDl_L	0.21	40.00	32.10
143	ACC_sub_L	0.21	164.00	34.50
144	Thal_IL_L	0.20	50.00	31.30
145	OFClat_R	0.17	30.00	41.00
146	Thal_PuI_L	0.16	31.00	28.20
147	VTA_L	0.08	5.00	26.70
148	Thal_Re_R	0.06	1.00	32.80
149	VTA_R	0.05	5.00	27.10

## Sheet: weights - gpr k10
Rank	ROI Label	ROI weight (%)	ROI size (vox)	Exp. Ranking
1	Vermis_7	2.86	31.00	169.40
2	Cerebellum_Crus1_R	2.22	90.00	168.80
3	Vermis_3	2.02	228.00	168.10
4	Vermis_1_2	1.67	35.00	166.40
5	Cerebellum_Crus1_L	1.37	182.00	165.10
6	Parietal_Sup_R	1.33	1007.00	163.00
7	ACC_pre_L	1.27	627.00	158.40
8	Cerebellum_6_R	1.25	947.00	160.30
9	LC_L	1.23	1.00	150.20
10	Temporal_Pole_Sup_R	1.21	320.00	159.10
11	Cerebellum_3_L	1.20	99.00	157.20
12	Caudate_L	1.16	805.00	156.50
13	Fusiform_L	1.15	1474.00	155.70
14	Cingulate_Post_L	1.15	463.00	152.10
15	ACC_sup_R	1.07	533.00	149.50
16	ACC_sup_L	1.06	605.00	142.20
17	Cuneus_L	1.01	1325.00	147.20
18	Raphe_M	1.01	5.00	144.80
19	Cingulate_Post_R	1.01	335.00	142.40
20	Precuneus_L	1.00	2873.00	151.10
21	Parietal_Inf_R	0.99	1016.00	149.70
22	Heschl_R	0.98	241.00	142.70
23	Thal_MDm_R	0.96	124.00	137.70
24	Parietal_Sup_L	0.94	1420.00	148.20
25	Thal_PuL_R	0.91	24.00	128.50
26	Precuneus_R	0.91	2813.00	141.10
27	Insula_R	0.90	1724.00	138.20
28	Paracentral_Lobule_L	0.90	776.00	135.10
29	Cerebellum_6_L	0.90	842.00	137.80
30	ACC_pre_R	0.89	646.00	131.20
31	Fusiform_R	0.89	1607.00	137.70
32	Angular_R	0.88	1318.00	138.90
33	Postcentral_L	0.88	3097.00	139.00
34	Frontal_Sup_Medial_R	0.87	1640.00	134.90
35	ParaHippocampal_R	0.87	454.00	132.40
36	Cerebellum_3_R	0.85	131.00	130.10
37	Vermis_6	0.83	351.00	132.50
38	Thal_AV_L	0.82	18.00	115.80
39	Frontal_Sup_Medial_L	0.78	2421.00	125.80
40	Temporal_Sup_R	0.77	2459.00	126.00
41	Cuneus_R	0.77	1236.00	124.30
42	Occipital_Sup_R	0.77	1004.00	128.20
43	N_Acc_R	0.76	141.00	116.90
44	Occipital_Inf_L	0.75	676.00	125.80
45	Temporal_Pole_Sup_L	0.75	295.00	119.70
46	Temporal_Mid_R	0.75	2859.00	121.30
47	Thal_LP_L	0.74	24.00	113.60
48	Precentral_L	0.73	2936.00	117.30
49	Amygdala_L	0.73	92.00	116.50
50	Amygdala_R	0.73	123.00	113.30
51	Thal_Re_R	0.72	1.00	99.90
52	Frontal_Sup_2_L	0.72	3735.00	118.50
53	Thal_MGN_R	0.71	18.00	107.80
54	Lingual_R	0.71	1988.00	117.30
55	SupraMarginal_R	0.70	1563.00	113.90
56	Temporal_Sup_L	0.69	2128.00	112.80
57	Calcarine_L	0.69	1625.00	115.70
58	Frontal_Inf_Tri_R	0.68	1569.00	109.80
59	Postcentral_R	0.67	2334.00	110.00
60	Pallidum_L	0.67	293.00	108.50
61	Frontal_Sup_2_R	0.67	4026.00	108.70
62	Thal_LP_R	0.66	22.00	96.30
63	Cerebellum_4_5_R	0.65	589.00	102.60
64	Occipital_Mid_R	0.64	1358.00	104.30
65	Occipital_Mid_L	0.64	2710.00	105.20
66	Lingual_L	0.63	1874.00	107.00
67	Parietal_Inf_L	0.63	2300.00	107.40
68	Occipital_Sup_L	0.63	1019.00	101.60
69	Precentral_R	0.63	2289.00	99.60
70	Rectus_R	0.62	34.00	97.40
71	Thal_IL_R	0.62	54.00	92.00
72	Temporal_Inf_R	0.62	958.00	103.80
73	Thal_MDm_L	0.61	122.00	90.70
74	Frontal_Mid_2_R	0.60	3705.00	98.10
75	Paracentral_Lobule_R	0.60	427.00	94.20
76	Cerebellum_4_5_L	0.60	786.00	94.60
77	Red_N_L	0.60	53.00	91.90
78	Angular_L	0.59	1051.00	100.40
79	Thal_PuL_L	0.58	23.00	87.10
80	N_Acc_L	0.57	139.00	85.00
81	Rolandic_Oper_L	0.57	946.00	91.30
82	Supp_Motor_Area_L	0.57	1879.00	89.60
83	Occipital_Inf_R	0.57	462.00	108.50
84	Red_N_R	0.57	54.00	83.90
85	Hippocampus_R	0.56	799.00	84.20
86	Temporal_Mid_L	0.56	3459.00	90.50
87	Supp_Motor_Area_R	0.56	2081.00	87.60
88	Frontal_Inf_Oper_R	0.54	1201.00	83.80
89	Vermis_4_5	0.54	646.00	83.60
90	Temporal_Inf_L	0.53	702.00	82.00
91	ACC_sub_R	0.53	132.00	73.00
92	SupraMarginal_L	0.53	1214.00	81.50
93	Frontal_Mid_2_L	0.52	3420.00	82.70
94	Thal_PuM_R	0.52	187.00	77.90
95	Putamen_R	0.51	1062.00	72.40
96	SN_pc_L	0.49	20.00	73.90
97	Frontal_Med_Orb_R	0.49	527.00	74.50
98	OFCpost_L	0.49	125.00	70.80
99	Cingulate_Mid_L	0.48	1941.00	67.20
100	Frontal_Inf_Orb_2_R	0.48	641.00	76.20
101	OFCpost_R	0.48	174.00	78.20
102	Temporal_Pole_Mid_R	0.47	35.00	69.10
103	Frontal_Inf_Tri_L	0.47	2273.00	70.90
104	Hippocampus_L	0.47	718.00	68.90
105	Putamen_L	0.46	999.00	66.80
106	Rolandic_Oper_R	0.46	1196.00	66.80
107	Thal_VL_R	0.45	249.00	64.30
108	Pallidum_R	0.45	280.00	58.60
109	Insula_L	0.45	1813.00	63.30
110	Calcarine_R	0.44	1702.00	72.30
111	OFCant_R	0.44	78.00	59.10
112	OFCant_L	0.44	34.00	56.40
113	Raphe_D	0.44	18.00	71.40
114	Cingulate_Mid_R	0.43	2203.00	56.20
115	SN_pr_L	0.43	24.00	62.20
116	ACC_sub_L	0.43	164.00	56.20
117	SN_pr_R	0.42	28.00	59.30
118	Frontal_Inf_Oper_L	0.42	935.00	57.70
119	Olfactory_R	0.42	117.00	55.40
120	Caudate_R	0.41	861.00	66.90
121	Thal_AV_R	0.40	23.00	63.10
122	ParaHippocampal_L	0.40	356.00	61.50
123	Thal_VL_L	0.39	264.00	51.60
124	Thal_MGN_L	0.39	14.00	63.80
125	Heschl_L	0.38	222.00	52.30
126	Thal_VA_R	0.38	82.00	58.10
127	Thal_PuM_L	0.37	178.00	51.40
128	SN_pc_R	0.37	18.00	47.00
129	Olfactory_L	0.36	107.00	50.40
130	Thal_PuA_R	0.36	31.00	47.70
131	Thal_MDl_R	0.36	34.00	51.70
132	Frontal_Med_Orb_L	0.33	389.00	49.20
133	Thal_LGN_R	0.33	43.00	43.30
134	Frontal_Inf_Orb_2_L	0.33	728.00	50.40
135	Thal_PuA_L	0.32	36.00	43.40
136	Thal_VA_L	0.30	82.00	42.30
137	Thal_PuI_L	0.30	31.00	43.10
138	Thal_MDl_L	0.29	40.00	41.10
139	Thal_VPL_R	0.29	168.00	36.50
140	OFClat_R	0.28	30.00	40.80
141	Thal_IL_L	0.27	50.00	40.50
142	VTA_L	0.26	5.00	32.70
143	Thal_VPL_L	0.25	170.00	31.50
144	Thal_PuI_R	0.23	28.00	36.80
145	Thal_LGN_L	0.23	37.00	30.90
146	OFClat_L	0.20	17.00	38.40
147	VTA_R	0.19	5.00	27.90
148	Rectus_L	0.17	12.00	29.70

## Sheet: weights - gpr k5
Rank	ROI Label	ROI weight (%)	ROI size (vox)	Exp. Ranking
1	Vermis_7	2.99	31.00	169.60
2	Cerebellum_Crus1_R	2.21	90.00	168.60
3	Vermis_3	2.04	228.00	167.40
4	Vermis_1_2	1.71	35.00	166.00
5	Parietal_Sup_R	1.41	1007.00	164.20
6	Cerebellum_Crus1_L	1.39	182.00	161.00
7	ACC_pre_L	1.27	627.00	148.00
8	LC_L	1.23	1.00	134.20
9	Temporal_Pole_Sup_R	1.23	320.00	153.80
10	Cerebellum_3_L	1.22	99.00	156.80
11	Cerebellum_6_R	1.21	947.00	151.40
12	Fusiform_L	1.15	1474.00	150.40
13	Cingulate_Post_L	1.14	463.00	142.80
14	Caudate_L	1.09	805.00	146.00
15	Cuneus_L	1.05	1325.00	138.20
16	ACC_sup_R	1.04	533.00	131.20
17	Raphe_M	1.04	5.00	137.40
18	Precuneus_L	1.03	2873.00	150.40
19	ACC_sup_L	1.02	605.00	125.60
20	Cingulate_Post_R	0.99	335.00	130.80
21	Thal_MDm_R	0.98	124.00	136.40
22	Parietal_Inf_R	0.94	1016.00	141.60
23	Precuneus_R	0.93	2813.00	139.20
24	Parietal_Sup_L	0.93	1420.00	146.20
25	Heschl_R	0.91	241.00	127.20
26	ACC_pre_R	0.90	646.00	120.00
27	Cerebellum_6_L	0.90	842.00	138.20
28	Paracentral_Lobule_L	0.90	776.00	125.80
29	Postcentral_L	0.89	3097.00	134.60
30	Angular_R	0.88	1318.00	138.00
31	Insula_R	0.88	1724.00	129.20
32	Fusiform_R	0.87	1607.00	128.40
33	Frontal_Sup_Medial_R	0.86	1640.00	130.60
34	Thal_PuL_R	0.85	24.00	112.80
35	ParaHippocampal_R	0.84	454.00	117.40
36	Vermis_6	0.83	351.00	137.00
37	Amygdala_L	0.82	92.00	113.00
38	Cerebellum_3_R	0.81	131.00	129.60
39	Amygdala_R	0.81	123.00	100.20
40	Thal_AV_L	0.80	18.00	107.40
41	Cuneus_R	0.78	1236.00	117.40
42	Temporal_Sup_R	0.77	2459.00	122.60
43	Occipital_Sup_R	0.77	1004.00	117.00
44	Occipital_Inf_L	0.77	676.00	127.60
45	Frontal_Sup_Medial_L	0.77	2421.00	117.80
46	Temporal_Mid_R	0.76	2859.00	122.80
47	Precentral_L	0.75	2936.00	118.40
48	Thal_MGN_R	0.75	18.00	109.60
49	Temporal_Pole_Sup_L	0.74	295.00	108.80
50	Frontal_Sup_2_L	0.72	3735.00	120.20
51	N_Acc_R	0.72	141.00	97.80
52	SupraMarginal_R	0.72	1563.00	113.20
53	Temporal_Sup_L	0.70	2128.00	112.40
54	Lingual_R	0.68	1988.00	114.60
55	Thal_Re_R	0.68	1.00	87.20
56	Frontal_Sup_2_R	0.67	4026.00	109.00
57	Pallidum_L	0.67	293.00	100.00
58	Calcarine_L	0.67	1625.00	107.20
59	Occipital_Sup_L	0.65	1019.00	99.60
60	Postcentral_R	0.65	2334.00	103.00
61	Frontal_Inf_Tri_R	0.65	1569.00	103.20
62	Thal_LP_L	0.65	24.00	114.60
63	Occipital_Mid_L	0.65	2710.00	106.60
64	Precentral_R	0.64	2289.00	101.40
65	Occipital_Mid_R	0.64	1358.00	108.20
66	Thal_LP_R	0.63	22.00	93.20
67	Lingual_L	0.63	1874.00	108.20
68	Parietal_Inf_L	0.63	2300.00	114.60
69	Thal_IL_R	0.63	54.00	87.80
70	Angular_L	0.62	1051.00	109.20
71	Cerebellum_4_5_R	0.62	589.00	102.00
72	Frontal_Mid_2_R	0.61	3705.00	101.20
73	Red_N_L	0.61	53.00	101.40
74	Cerebellum_4_5_L	0.60	786.00	95.40
75	Rectus_R	0.60	34.00	83.60
76	Thal_MDm_L	0.59	122.00	96.40
77	Occipital_Inf_R	0.59	462.00	119.40
78	Temporal_Inf_R	0.59	958.00	103.40
79	Hippocampus_R	0.58	799.00	80.00
80	Paracentral_Lobule_R	0.58	427.00	93.20
81	Supp_Motor_Area_L	0.58	1879.00	89.40
82	Rolandic_Oper_L	0.57	946.00	86.20
83	Red_N_R	0.56	54.00	75.80
84	Temporal_Mid_L	0.56	3459.00	88.80
85	SupraMarginal_L	0.56	1214.00	87.00
86	Thal_PuL_L	0.56	23.00	85.20
87	Frontal_Inf_Oper_R	0.55	1201.00	86.00
88	Supp_Motor_Area_R	0.54	2081.00	83.20
89	Frontal_Med_Orb_R	0.54	527.00	85.60
90	Frontal_Mid_2_L	0.54	3420.00	83.80
91	ACC_sub_R	0.54	132.00	75.80
92	N_Acc_L	0.53	139.00	79.00
93	Vermis_4_5	0.53	646.00	97.40
94	Temporal_Inf_L	0.51	702.00	78.80
95	SN_pr_R	0.50	28.00	74.20
96	Thal_PuM_R	0.50	187.00	67.00
97	Putamen_R	0.50	1062.00	67.40
98	Cingulate_Mid_L	0.49	1941.00	66.20
99	Temporal_Pole_Mid_R	0.49	35.00	92.00
100	OFCpost_R	0.48	174.00	79.80
101	Putamen_L	0.47	999.00	61.00
102	OFCpost_L	0.47	125.00	59.80
103	Thal_VL_R	0.47	249.00	70.40
104	Hippocampus_L	0.46	718.00	66.40
105	Rolandic_Oper_R	0.46	1196.00	72.00
106	Frontal_Inf_Tri_L	0.46	2273.00	65.80
107	Frontal_Inf_Orb_2_R	0.45	641.00	75.00
108	Raphe_D	0.45	18.00	79.40
109	OFCant_R	0.45	78.00	56.00
110	SN_pc_L	0.45	20.00	85.20
111	Pallidum_R	0.44	280.00	63.20
112	Insula_L	0.44	1813.00	60.20
113	SN_pc_R	0.44	18.00	62.80
114	Cingulate_Mid_R	0.44	2203.00	56.20
115	ACC_sub_L	0.43	164.00	59.80
116	Frontal_Inf_Oper_L	0.43	935.00	62.20
117	Calcarine_R	0.42	1702.00	75.60
118	Thal_MGN_L	0.41	14.00	102.40
119	OFCant_L	0.41	34.00	54.00
120	Caudate_R	0.40	861.00	74.80
121	Olfactory_R	0.40	117.00	52.80
122	Thal_AV_R	0.40	23.00	70.40
123	SN_pr_L	0.40	24.00	80.20
124	ParaHippocampal_L	0.40	356.00	67.60
125	Thal_VL_L	0.39	264.00	59.60
126	Heschl_L	0.38	222.00	50.40
127	Frontal_Med_Orb_L	0.37	389.00	70.20
128	Thal_VA_R	0.37	82.00	70.80
129	Thal_PuM_L	0.37	178.00	63.80
130	Thal_MDl_R	0.36	34.00	72.40
131	Olfactory_L	0.35	107.00	55.00
132	Thal_LGN_R	0.34	43.00	48.60
133	Thal_PuI_L	0.33	31.00	60.60
134	Thal_PuA_R	0.33	31.00	51.40
135	OFClat_R	0.32	30.00	41.80
136	Thal_VA_L	0.30	82.00	55.40
137	Thal_PuA_L	0.30	36.00	61.20
138	Frontal_Inf_Orb_2_L	0.30	728.00	46.60
139	Thal_MDl_L	0.29	40.00	51.00
140	Thal_VPL_R	0.28	168.00	41.20
141	Thal_IL_L	0.27	50.00	62.00
142	Thal_PuI_R	0.24	28.00	34.40
143	Thal_VPL_L	0.24	170.00	43.20
144	OFClat_L	0.24	17.00	52.20
145	VTA_L	0.23	5.00	32.80
146	Thal_LGN_L	0.20	37.00	36.60
147	Rectus_L	0.19	12.00	35.20
148	VTA_R	0.19	5.00	28.00
